# Supplementary material for: Cultured Vagal Afferent Neurons as Sensors for Intestinal Effector Molecules
Source: Biosensors (Basel). 2023 May 31;13(6):601. doi: 10.3390/bios13060601 (PMC10295822; doi:10.3390/bios13060601)
Supplement: Supplementary file 1 [file biosensors-13-00601-s001.zip]

Archive with 1 entries (1 files):
- biosensors-2397202-supplementary.pdf
